# Supplementary material for: Sequestration of multiple RNA recognition motif-containing proteins by C9orf72 repeat expansions
Source: Brain. 2014 May 27;137(7):2040–51. doi: 10.1093/brain/awu120 (PMC4065024; doi:10.1093/brain/awu120)
Supplement: Supplementary Data [file supp_awu120_brain-2013-02100-File015.xls]

## Sheet: GC SHSY-5Y TOTAL
UNIPROT PROTEIN NAME	FULL PROTEIN NAME	SWISSPROT IDENTIFIER	NCBI IDENTIFIER	MASCOT SCORE	QUERIES MATCHED	UNIQUE PEPTIDES
NCL	Nucleolin	NUCL_HUMAN	gi|55956788	3528	327	64
HNRNPH1	Heterogeneous nuclear ribonucleoprotein H	HNRH1_HUMAN	gi|5031753	1193	89	30
MYH9	Myosin-9	MYH9_HUMAN	gi|12667788	1107	59	31
SUB1	Activated RNA polymerase II transcriptional coactivator p15	TCP4_HUMAN	gi|197098442	929	62	15
HNRNPF	Heterogeneous nuclear ribonucleoprotein F	HNRPF_HUMAN	gi|16876910	914	81	27
YBX1	Nuclease-sensitive element-binding protein 1	YBOX1_HUMAN	gi|181486	773	51	19
GRSF1	G-rich sequence factor 1	GRSF1_HUMAN	gi|149193321	702	57	19
HNRNPH2	Heterogeneous nuclear ribonucleoprotein H2	HNRH2_HUMAN	gi|9624998	679	53	18
ACTB	Actin, cytoplasmic 1	ACTB_HUMAN	gi|4501885	659	31	13
HSPA8	Heat shock cognate 71 kDa protein	HSP7C_HUMAN	gi|5729877	596	25	15
SFRS2	Serine/arginine-rich splicing factor 2	SFRS2_HUMAN	gi|337926	529	35	9
HNRNPUL1	Heterogeneous nuclear ribonucleoprotein U-like protein 1	HNRL1_HUMAN	gi|3319956	436	20	12
CSDA	DNA-binding protein A	DBPA_HUMAN	gi|14250672	418	30	12
ACTC1	Actin, alpha cardiac muscle 1	ACTC_HUMAN	gi|4885049	406	20	9
TPM3	Tropomyosin alpha-3 chain	TPM3_HUMAN	gi|24119203	395	19	7
FUS	RNA-binding protein FUS	FUS_HUMAN	gi|194386744	391	22	7
TPM4	Tropomyosin alpha-4 chain	TPM4_HUMAN	gi|4507651	370	17	6
XRCC6	X-ray repair cross-complementing protein 6	XRCC6_HUMAN	gi|4503841	333	20	10
TPM1	Tropomyosin alpha-1 chain	TPM1_HUMAN	gi|339956	333	12	6
EEF1D	Elongation factor 1-delta	EF1D_HUMAN	gi|38522	313	18	9
TPM2	Tropomyosin beta chain	TPM2_HUMAN	gi|47519616	312	12	6
TUBB	Tubulin beta chain	TBB5_HUMAN	gi|338695	305	14	13
SFRS6	Serine/arginine-rich splicing factor 6	SFRS6_HUMAN	gi|20127499	227	18	8
MYL6	Myosin light polypeptide 6	MYL6_HUMAN	gi|113812151	262	9	5
HSPA5	78 kDa glucose-regulated protein	GRP78_HUMAN	gi|386758	256	15	10
XRCC5	X-ray repair cross-complementing protein 5	XRCC5_HUMAN	gi|10863945	249	12	7
HNRNPH3	Heterogeneous nuclear ribonucleoprotein H3	HNRH3_HUMAN	gi|14141157	231	15	7
RPL26	60S ribosomal protein L26	RL26_HUMAN	gi|4506621	210	12	6
EIF4H	Eukaryotic translation initiation factor 4H	IF4H_HUMAN	gi|11559923	196	7	4
TUBA1B	Tubulin alpha-1B chain	TBA1B_HUMAN	gi|57013276	195	8	5
HSPA1L	Heat shock 70 kDa protein 1-like	HS71L_HUMAN	gi|188492	192	7	4
EEF1A1	Elongation factor 1-alpha 1	EF1A1_HUMAN	gi|4503471	190	13	5
SRP14	Signal recognition particle 14 kDa protein	SRP14_HUMAN	gi|149999611	184	13	4
EEF1G	Elongation factor 1-gamma	EF1G_HUMAN	gi|4503481	176	8	6
RPLP2	60S acidic ribosomal protein P2	RLA2_HUMAN	gi|4506671	169	11	5
HNRNPA1	Heterogeneous nuclear ribonucleoprotein A1	ROA1_HUMAN	gi|4504445	166	7	5
RPL22	60S ribosomal protein L22	RL22_HUMAN	gi|4506613	162	10	4
GLUD1	Glutamate dehydrogenase 1, mitochondrial	DHE3_HUMAN	gi|25303963	152	10	7
SFRS5	Serine/arginine-rich splicing factor 5	SFRS5_HUMAN	gi|86991438	134	10	4
EEF1B2	Elongation factor 1-beta	EF1B_HUMAN	gi|4503477	130	6	4
CALD1	Caldesmon	CALD1_HUMAN	gi|4826657	127	6	4
APEX1	DNA-(apurinic or apyrimidinic site) lyase	APEX1_HUMAN	gi|18375501	125	8	5
MSN	Moesin	MOES_HUMAN	gi|4505257	116	7	5
RPS12	40S ribosomal protein S12	RS12_HUMAN	gi|14277700	111	9	3
SERBP1	Plasminogen activator inhibitor 1 RNA-binding protein	PAIRB_HUMAN	gi|66346679	109	7	5
PA2G4	Proliferation-associated protein 2G4	PA2G4_HUMAN	gi|4099506	107	6	4
SSB	Lupus La protein	LA_HUMAN	gi|337457	106	7	4
NPM1	Nucleophosmin	NPM_HUMAN	gi|40353734	104	7	3
EWSR1	RNA-binding protein EWS	EWS_HUMAN	gi|4885225	95	5	2
SRP9	Signal recognition particle 9 kDa protein	SRP09_HUMAN	gi|4507217	87	5	2
PPIB	Peptidyl-prolyl cis-trans isomerase B	PPIB_HUMAN	gi|181250	83	5	3
DNAJC9	DnaJ homolog subfamily C member 9	DNJC9_HUMAN	gi|27597059	83	5	3
HNRNPA2B1	Heterogeneous nuclear ribonucleoproteins A2/B1	ROA2_HUMAN	gi|14043072	79	3	3
NUDT21	Cleavage and polyadenylation specificity factor subunit 5	CPSF5_HUMAN	gi|5901926	78	4	3
RBM3	Putative RNA-binding protein 3	RBM3_HUMAN	gi|5803137	77	2	2
ALYREF	Aly/REF Export Factor	THOC4_HUMAN	gi|2896146	77	8	4
CPSF6	Cleavage and polyadenylation specificity factor subunit 6	CPSF6_HUMAN	gi|119617623	76	5	2
EZR	Ezrin	EZRI_HUMAN	gi|21614499	75	4	3
SYNCRIP	Heterogeneous nuclear ribonucleoprotein Q	HNRPQ_HUMAN	gi|26454828	74	2	2
TAF15	TATA-binding protein-associated factor 2N	RBP56_HUMAN	gi|4507353	67	4	2
PURB	Transcriptional activator protein Pur-beta	PURB_HUMAN	gi|21361282	61	3	3
NACA	Nascent polypeptide-associated complex subunit alpha	NACA_HUMAN	gi|163965366	60	2	2
TRMT112	tRNA methyltransferase 112 homolog	TR112_HUMAN	gi|7705477	49	3	3
SFRS1	Serine/arginine-rich splicing factor 1	SFRS1_HUMAN	gi|5902076	49	5	3
HNRNPU	Heterogeneous nuclear ribonucleoprotein U	HNRPU_HUMAN	gi|32358	42	2	2
ATP5B	ATP synthase subunit beta, mitochondrial	ATPB_HUMAN	gi|32189394	36	3	2
PABPC1	Polyadenylate-binding protein 1	PABP1_HUMAN	gi|46367787	36	2	2
U2AF2	Splicing factor U2AF 65 kDa subunit	U2AF2_HUMAN	gi|6005926	36	3	2
SEPT2	Septin-2	SEPT2_HUMAN	gi|4501881	34	3	2

## Sheet: GC SHSY-5Y NUCLEAR
UNIPROT PROTEIN NAME	FULL PROTEIN NAME	SWISSPROT IDENTIFIER	NCBI IDENTIFIER	MASCOT SCORE	QUERIES MATCHED	UNIQUE PEPTIDES
NCL	Nucleolin	NUCL_HUMAN	gi|189306	1606	198	35
HNRNPA2B1	Heterogeneous nuclear ribonucleoproteins A2/B1	ROA2_HUMAN	gi|14043072	1032	154	23
HNRNPA1	Heterogeneous nuclear ribonucleoprotein A1	ROA1_HUMAN	gi|4504445	993	147	20
HNRNPH1	Heterogeneous nuclear ribonucleoprotein H	HNRH1_HUMAN	gi|5031753	956	149	30
HNRNPA3	Heterogeneous nuclear ribonucleoprotein A3	ROA3_HUMAN	gi|34740329	708	76	17
HNRNPH2	Heterogeneous nuclear ribonucleoprotein H2	HNRH2_HUMAN	gi|9624998	608	98	19
HNRNPF	Heterogeneous nuclear ribonucleoprotein F	HNRPF_HUMAN	gi|16876910	521	82	17
HNRNPH3	Heterogeneous nuclear ribonucleoprotein H3	HNRH3_HUMAN	gi|14141157	504	54	9
HNRNPD	Heterogeneous nuclear ribonucleoprotein D0	HNRPD_HUMAN	gi|181914	353	40	9
GRSF1	G-rich sequence factor 1	GRSF1_HUMAN	gi|517196	332	35	11
FUS	RNA-binding protein FUS	FUS_HUMAN	gi|4826734	325	34	9
SFRS2	Serine/arginine-rich splicing factor 2	SFRS2_HUMAN	gi|337926	271	32	5
SYNCRIP	Heterogeneous nuclear ribonucleoprotein Q	HNRPQ_HUMAN	gi|33874520	260	23	9
SFRS1	Serine/arginine-rich splicing factor 1	SFRS1_HUMAN	gi|5902076	234	25	8
HNRNPA0	Heterogeneous nuclear ribonucleoprotein A0	ROA0_HUMAN	gi|5803036	212	10	5
HNRNPC	Heterogeneous nuclear ribonucleoproteins C1/C2	HNRPC_HUMAN	gi|14249959	194	32	7
SUB1	Activated RNA polymerase II transcriptional coactivator p15	TCP4_HUMAN	gi|16307067	181	20	5
HNRPDL	Heterogeneous nuclear ribonucleoprotein D-like	HNRDL_HUMAN	gi|47115183	152	19	5
HNRNPR	Heterogeneous nuclear ribonucleoprotein R	HNRPR_HUMAN	gi|5031755	139	17	6
CIRBP	Cold-inducible RNA-binding protein	CIRBP_HUMAN	gi|4502847	126	7	4
HNRNPAB	Heterogeneous nuclear ribonucleoprotein A/B	ROAA_HUMAN	gi|55956919	122	17	5
ILF2	Interleukin enhancer-binding factor 2	ILF2_HUMAN	gi|532313	117	9	3
HMGA1	High mobility group protein HMG-I/HMG-Y	HMGA1_HUMAN	gi|22208967	102	9	2
ILF3	Interleukin enhancer-binding factor 3	ILF3_HUMAN	gi|1770458	85	4	4
SFPQ	Splicing factor, proline- and glutamine-rich	SFPQ_HUMAN	gi|33879558	68	4	4
SRP9	Signal recognition particle 9 kDa protein	SRP09_HUMAN	gi|4507217	61	9	2
RBM3	Putative RNA-binding protein 3	RBM3_HUMAN	gi|5803137	58	3	2
U2AF2	Splicing factor U2AF 65 kDa subunit	U2AF2_HUMAN	gi|228543	58	3	3
EWSR1	RNA-binding protein EWS	EWS_HUMAN	gi|4885225	52	3	2
SFRS9	Serine/arginine-rich splicing factor 9	SFRS9_HUMAN	gi|4506903	51	5	3
HNRNPU	Heterogeneous nuclear ribonucleoprotein U	HNRPU_HUMAN	gi|32358	45	3	3

## Sheet: GC CEREBELLUM
UNIPROT PROTEIN NAME	FULL PROTEIN NAME	SWISSPROT IDENTIFIER	NCBI IDENTIFIER	MASCOT SCORE	QUERIES MATCHED	UNIQUE PEPTIDES
NCL	Nucleolin	NUCL_HUMAN	gi|189306	1210	78	23
ILF3	Interleukin enhancer-binding factor 3	ILF3_HUMAN	gi|1770458	644	48	16
HNRNPR	Heterogeneous nuclear ribonucleoprotein R	HNRPR_HUMAN	gi|5031755	588	29	12
ILF2	Interleukin enhancer-binding factor 2	ILF2_HUMAN	gi|532313	556	37	14
SFRS1	Serine/arginine-rich splicing factor 1	SFRS1_HUMAN	gi|5902076	373	36	9
SSB	Lupus La protein	LA_HUMAN	gi|10835067	347	20	10
HNRNPC	Heterogeneous nuclear ribonucleoproteins C1/C2	HNRPC_HUMAN	gi|13937888	277	23	5
SYNCRIP	Heterogeneous nuclear ribonucleoprotein Q	HNRPQ_HUMAN	gi|228008295	276	15	7
PURA	Transcriptional activator protein Pur-alpha	PURA_HUMAN	gi|5032007	234	16	7
FUS	RNA-binding protein FUS	FUS_HUMAN	gi|4826734	227	14	4
APEX1	DNA-(apurinic or apyrimidinic site) lyase	APEX1_HUMAN	gi|178743	219	17	5
HNRNPH1	Heterogeneous nuclear ribonucleoprotein H	HNRH1_HUMAN	gi|5031753	214	18	4
RBMX	RNA-binding motif protein, X chromosome	HNRPG_HUMAN	gi|3256007	192	10	3
SUB1	Activated RNA polymerase II transcriptional coactivator p15	TCP4_HUMAN	gi|16307067	168	12	4
SYT1	Synaptotagmin-1	SYT1_HUMAN	gi|5032139	167	15	6
NARS	Asparagine--tRNA ligase, cytoplasmic	SYNC_HUMAN	gi|4758762	166	12	5
EEF1A2	Elongation factor 1-alpha 2	EF1A2_HUMAN	gi|1220311	183	11	4
HMGB1	High mobility group protein B1	HMGB1_HUMAN	gi|146218567	138	11	8
EPB41L3	Band 4.1-like protein 3	E41L3_HUMAN	gi|3929114	132	7	4
EEF1B2	Elongation factor 1-beta	EF1B_HUMAN	gi|4503477	128	9	3
MARCKS	Myristoylated alanine-rich C-kinase substrate	MARCS_HUMAN	gi|187387	128	7	3
SLC1A3	Excitatory amino acid transporter 1	EAA1_HUMAN	gi|169790839	123	5	2
EWSR1	RNA-binding protein EWS	EWS_HUMAN	gi|4885225	120	11	3
SRP14	Signal recognition particle 14 kDa protein	SRP14_HUMAN	gi|197099116	100	6	2
SFRS3	Serine/arginine-rich splicing factor 3	SFRS3_HUMAN	gi|4506901	73	7	3
KCTD12	BTB/POZ domain-containing protein KCTD12	KCD12_HUMAN	gi|19923973	62	7	3
SFRS2	Serine/arginine-rich splicing factor 2	SFR2B_HUMAN	gi|337926	65	10	2
SFRS6	Serine/arginine-rich splicing factor 6	SFRS6_HUMAN	gi|20127499	65	5	2
HDGFRP3	Hepatoma-derived growth factor-related protein 3	HDGR3_HUMAN	gi|7705320	65	4	2
CALM1	Calmodulin	CALM_HUMAN	gi|13544110	63	4	2
MSN	Moesin	MOES_HUMAN	gi|4505257	61	4	2
EEF1D	Elongation factor 1-delta	EF1D_HUMAN	gi|38522	60	3	2
XRCC6	X-ray repair cross-complementing protein 6	XRCC6_HUMAN	gi|4503841	56	3	2
SFRS7	Serine/arginine-rich splicing factor 7	SFRS7_HUMAN	gi|72534660	51	6	2
YWHAG	14-3-3 protein gamma	1433G_HUMAN	gi|5726310	51	4	2
PSIP1	PC4 and SFRS1-interacting protein	PSIP1_HUMAN	gi|116283688	48	3	3
SARS	Serine--tRNA ligase, cytoplasmic	SYSC_HUMAN	gi|111494145	44	3	2
HDGF	Cold-inducible RNA-binding protein	HDGF_HUMAN	gi|4758516	43	4	3
PURB	Transcriptional activator protein Pur-beta	PURB_HUMAN	gi|21361282	41	3	2
SRPK2	Serine/threonine-protein kinase SRPK2	SRPK2_HUMAN	gi|46250445	40	2	2
YWHAE	14-3-3 protein epsilon	1433E_HUMAN	gi|5803225	47	6	3
YWHAH	14-3-3 protein eta	1433F_HUMAN	gi|47678755	35	3	2
EEF1G	Elongation factor 1-gamma	EF1G_HUMAN	gi|47115187	33	2	2

## Sheet: AU SHSY-5Y TOTAL
UNIPROT PROTEIN NAME	PROTEIN NAME	SWISSPROT IDENTIFIER	NCBI IDENTIFIER	MASCOT SCORE	QUERIES MATCHED	UNIQUE PEPTIDES
ACLY	ATP-citrate synthase	ACLY_HUMAN	gi|38569421	4035	322	82
GAPDH	Glyceraldehyde-3-phosphate dehydrogenase	G3P_HUMAN	gi|7669492	1650	149	36
SYNCRIP	Heterogeneous nuclear ribonucleoprotein Q	HNRPQ_HUMAN	gi|228008400	1496	86	28
FUBP1	Far upstream element-binding protein 1	FUBP1_HUMAN	gi|194382840	1395	83	33
KHSRP	Far upstream element-binding protein 2	FUBP2_HUMAN	gi|154355000	1207	78	34
PABPC1	Polyadenylate-binding protein 1	PABP1_HUMAN	gi|41386798	1169	71	26
CRYZ	Quinone oxidoreductase	QOR_HUMAN	gi|13236495	1133	68	22
HNRNPD	Heterogeneous nuclear ribonucleoprotein D0	HNRPD_HUMAN	gi|2773158	1066	86	20
HNRNPAB	Heterogeneous nuclear ribonucleoprotein A/B	ROAA_HUMAN	gi|55956919	659	47	13
ME2	NAD-dependent malic enzyme, mitochondrial	MAOM_HUMAN	gi|4505145	616	34	14
PABPC4	Polyadenylate-binding protein 4	PABP4_HUMAN	gi|48734702	597	31	15
SSBP1	Single-stranded DNA-binding protein, mitochondrial	SSBP_HUMAN	gi|374671789	531	42	13
HNRNPA1	Heterogeneous nuclear ribonucleoprotein A1	ROA1_HUMAN	gi|4504445	516	25	11
CS	Citrate synthase, mitochondrial	CISY_HUMAN	gi|33337556	492	38	13
HNRPDL	Heterogeneous nuclear ribonucleoprotein D-like	HNRDL_HUMAN	gi|38327502	447	26	10
MYH9	Myosin-9	MYH9_HUMAN	gi|12667788	447	23	13
HNRNPR	Heterogeneous nuclear ribonucleoprotein R	HNRPR_HUMAN	gi|5031755	440	21	12
SF1	Splicing factor 1	SF01_HUMAN	gi|42544130	389	27	11
STRAP	Serine-threonine kinase receptor-associated protein	STRAP_HUMAN	gi|4519417	388	15	9
DAZAP1	DAZ-associated protein 1	DAZP1_HUMAN	gi|8671754	368	24	7
FUS	RNA-binding protein FUS	FUS_HUMAN	gi|4826734	345	17	7
HNRNPA2B1	Heterogeneous nuclear ribonucleoproteins A2/B1	ROA2_HUMAN	gi|4504447	335	17	10
MYL6	Myosin light polypeptide 6	MYL6_HUMAN	gi|17986258	263	14	6
LRPPRC	Leucine-rich PPR motif-containing protein, mitochondrial	LPPRC_HUMAN	gi|31621305	256	14	11
ACTA1	Actin, alpha skeletal muscle	ACTS_HUMAN	gi|4501881	247	12	8
PABPN1	Polyadenylate-binding protein 2	PABP2_HUMAN	gi|4758876	228	11	6
CSDE1	Cold shock domain-containing protein E1	CSDE1_HUMAN	gi|4689156	217	10	6
YBX1	Nuclease-sensitive element-binding protein 1	YBOX1_HUMAN	gi|181486	193	11	7
EIF4H	Eukaryotic translation initiation factor 4H	IF4H_HUMAN	gi|14702180	194	6	5
TPM4	Tropomyosin alpha-4 chain	TPM4_HUMAN	gi|223555975	181	10	5
TPM3	Tropomyosin alpha-3 chain	TPM3_HUMAN	gi|37403	165	8	5
RBMX	RNA-binding motif protein, X chromosome	HNRPG_HUMAN	gi|56699409	127	4	3
C1QBP	Complement component 1 Q subcomponent-binding protein, mitochondrial	C1QBP_HUMAN	gi|338043	127	6	3
FUBP3	Far upstream element-binding protein 3	FUBP3_HUMAN	gi|14043859	110	6	4
RBM3	Putative RNA-binding protein 3	RBM3_HUMAN	gi|5803137	101	3	3
TIAL1	Nucleolysin TIAR	TIAR_HUMAN	gi|2281006	100	7	3
GLUD1	Glutamate dehydrogenase 1, mitochondrial	DHE3_HUMAN	gi|25303963	84	3	3
SUB1	Activated RNA polymerase II transcriptional coactivator p15	TCP4_HUMAN	gi|16307067	80	3	2
NCL	Nucleolin	NUCL_HUMAN	gi|189306	76	3	2
XRN2	5'-3' exoribonuclease 2	XRN2_HUMAN	gi|33337899	71	3	3
ALDOA	Fructose-bisphosphate aldolase A	ALDOA_HUMAN	gi|28614	67	4	3
SND1	Staphylococcal nuclease domain-containing protein 1	SND1_HUMAN	gi|799177	67	3	2
SEPT2	Septin-2	SEPT2_HUMAN	gi|4501881	66	2	2
RBMS1	RNA-binding motif, single-stranded-interacting protein 1	RBMS1_HUMAN	gi|7446349	64	3	2
C11orf68	UPF0696 protein C11orf68	CK068_HUMAN	gi|208431769	63	3	2
HNRNPA3	Heterogeneous nuclear ribonucleoprotein A3	ROA3_HUMAN	gi|34740329	50	2	2
CALD1	Caldesmon	CALD1_HUMAN	gi|4826657	47	3	3
SYNE1	Nesprin-1	SYNE1_HUMAN	gi|330688408	46	3	3
CORO1C	Coronin-1C	COR1C_HUMAN	gi|7656991	43	2	2

## Sheet: AU SHSY-5Y NUCLEAR
UNIPROT PROTEIN NAME	PROTEIN NAME	SWISSPROT IDENTIFIER	NCBI IDENTIFIER	MASCOT SCORE	QUERIES MATCHED	UNIQUE PEPTIDES
HNRNPA2B1	Heterogeneous nuclear ribonucleoproteins A2/B1	ROA2_HUMAN	gi|14043072	1467	144	35
HNRNPA1	Heterogeneous nuclear ribonucleoprotein A1	ROA1_HUMAN	gi|4504445	1343	108	25
SFPQ	Splicing factor, proline- and glutamine-rich	SFPQ_HUMAN	gi|4826998	976	58	24
HNRNPD	Heterogeneous nuclear ribonucleoprotein D0	HNRPD_HUMAN	gi|2773158	961	71	18
SYNCRIP	Heterogeneous nuclear ribonucleoprotein Q	HNRPQ_HUMAN	gi|228008291	881	71	20
HNRNPR	Heterogeneous nuclear ribonucleoprotein R	HNRPR_HUMAN	gi|5031755	685	48	17
HNRPDL	Heterogeneous nuclear ribonucleoprotein D-like	HNRDL_HUMAN	gi|38327502	677	55	14
HNRNPA3	Heterogeneous nuclear ribonucleoprotein A3	ROA3_HUMAN	gi|34740329	655	51	16
KHSRP	Far upstream element-binding protein 2	FUBP2_HUMAN	gi|54648253	603	38	15
FUBP1	Far upstream element-binding protein 1	FUBP1_HUMAN	gi|16878077	520	29	13
NCL	Nucleolin	NUCL_HUMAN	gi|189306	513	26	13
HNRNPAB	Heterogeneous nuclear ribonucleoprotein A/B	ROAA_HUMAN	gi|5803036	477	41	9
GAPDH	Glyceraldehyde-3-phosphate dehydrogenase	G3P_HUMAN	gi|31645	423	29	12
NONO	Non-POU domain-containing octamer-binding protein	NONO_HUMAN	gi|34932414	368	62	16
FUS	RNA-binding protein FUS	FUS_HUMAN	gi|4826734	364	20	8
HNRNPA0	Heterogeneous nuclear ribonucleoprotein A0	ROA0_HUMAN	gi|5803036	364	18	7
RBMX	RNA-binding motif protein, X chromosome	HNRPG_HUMAN	gi|542850	264	18	6
SF1	Splicing factor 1	SF01_HUMAN	gi|1100209	230	20	7
RBM3	Putative RNA-binding protein 3	RBM3_HUMAN	gi|5803137	202	10	6
CIRBP	Cold-inducible RNA-binding protein	CIRBP_HUMAN	gi|4502847	202	12	5
DAZAP1	DAZ-associated protein 1	DAZP1_HUMAN	gi|8671754	200	15	5
ELAVL1	ELAV-like protein 1	ELAV1_HUMAN	gi|38201714	127	7	4
ILF2	Interleukin enhancer-binding factor 2	ILF2_HUMAN	gi|532313	105	6	3
PABPN1	Polyadenylate-binding protein 2	PABP2_HUMAN	gi|4758876	101	4	2
PABPC1	Polyadenylate-binding protein 1	PABP1_HUMAN	gi|693937	86	4	3
SRP9	Signal recognition particle 9 kDa protein	SRP09_HUMAN	gi|4507217	77	4	2
HNRNPU	Heterogeneous nuclear ribonucleoprotein U	HNRPU_HUMAN	gi|32358	60	3	3
EWSR1	RNA-binding protein EWS	EWS_HUMAN	gi|4885225	44	3	2

## Sheet: AU CEREBELLUM
UNIPROT PROTEIN NAME	PROTEIN NAME	SWISSPROT IDENTIFIER	NCBI IDENTIFIER	MASCOT SCORE	QUERIES MATCHED	UNIQUE PEPTIDES
GAPDH	Glyceraldehyde-3-phosphate dehydrogenase	G3P_HUMAN	gi|31645	674	83	19
CS	Citrate synthase, mitochondrial	CISY_HUMAN	gi|33337556	471	39	10
NCL	Nucleolin	NUCL_HUMAN	gi|189306	444	27	12
CRYZ	Quinone oxidoreductase	QOR_HUMAN	gi|13236495	299	13	6
GLUD1	Glutamate dehydrogenase 1, mitochondrial	DHE3_HUMAN	gi|25303963	288	14	9
RBMX	RNA-binding motif protein, X chromosome	HNRPG_HUMAN	gi|3256007	281	21	5
HNRNPD	Heterogeneous nuclear ribonucleoprotein D0	HNRPD_HUMAN	gi|2773158	207	14	6
HNRNPR	Heterogeneous nuclear ribonucleoprotein R	HNRPR_HUMAN	gi|5031755	198	15	5
KHSRP	Far upstream element-binding protein 2	FUBP2_HUMAN	gi|1575607	193	12	5
FUBP1	Far upstream element-binding protein 1	FUBP1_HUMAN	gi|16878077	191	11	4
ME2	NAD-dependent malic enzyme, mitochondrial	MAOM_HUMAN	gi|4505145	170	8	3
SUB1	Activated RNA polymerase II transcriptional coactivator p15	TCP4_HUMAN	gi|16307067	161	8	4
ILF3	Interleukin enhancer-binding factor 3	ILF3_HUMAN	gi|1770456	147	9	5
SYNCRIP	Heterogeneous nuclear ribonucleoprotein Q	HNRPQ_HUMAN	gi|15809588	147	10	4
FUS	RNA-binding protein FUS	FUS_HUMAN	gi|283135201	138	14	5
SSBP1	Single-stranded DNA-binding protein, mitochondrial	SSBP_HUMAN	gi|374671789	135	6	3
DAZAP1	DAZ-associated protein 1	DAZP1_HUMAN	gi|8671754	112	8	2
ILF2	Interleukin enhancer-binding factor 2	ILF2_HUMAN	gi|532313	105	5	3
HNRNPAB	Heterogeneous nuclear ribonucleoprotein A/B	ROAA_HUMAN	gi|55956919	92	3	2
HNRPDL	Heterogeneous nuclear ribonucleoprotein D-like	HNRDL_HUMAN	gi|39644771	78	7	3
PABPN1	Polyadenylate-binding protein 2	PABP2_HUMAN	gi|4758876	65	3	2
SFPQ	Splicing factor, proline- and glutamine-rich	SFPQ_HUMAN	gi|33879558	56	5	2
EWSR1	RNA-binding protein EWS	EWS_HUMAN	gi|4885225	52	4	2
ALDOA	Fructose-bisphosphate aldolase A	ALDOA_HUMAN	gi|28614	38	2	2

## Sheet: AU vs. GC ALL UNIQUE
AU ALL UNIQUE	GC ALL UNIQUE	SHARED	AU ONLY	GC ONLY		AU all unique	59
ACLY	ACTB	CALD1	ACLY	ACTB		GC all unique	103
ACTA1	ACTC1	CIRBP	ACTA1	ACTC1		Shared in GC and AU	30
ALDOA	APEX1	EIF4H	ALDOA	APEX1
C11orf68	ATP5B	EWSR1	C11orf68	ATP5B
C1QBP	CALD1	FUS	C1QBP	CALM1
CALD1	CALM1	GLUD1	CORO1C	CPSF6
CIRBP	CIRBP	HNRNPA0	CRYZ	CSDA
CORO1C	CPSF6	HNRNPA1	CS	DNAJC9
CRYZ	CSDA	HNRNPA2B1	CSDE1	EEF1A1
CS	DNAJC9	HNRNPA3	DAZAP1	EEF1A2
CSDE1	EEF1A1	HNRNPAB	ELAVL1	EEF1B2
DAZAP1	EEF1A2	HNRNPD	FUBP1	EEF1D
EIF4H	EEF1B2	HNRNPR	FUBP3	EEF1G
ELAVL1	EEF1D	HNRNPU	GAPDH	EPB41L3
EWSR1	EEF1G	HNRPDL	KHSRP	EZR
FUBP1	EIF4H	ILF2	LRPPRC	GRSF1
FUBP3	EPB41L3	ILF3	ME2	HDGF
FUS	EWSR1	MYH9	NONO	HDGFRP3
GAPDH	EZR	MYL6	PABPC4	HMGA1
GLUD1	FUS	NCL	PABPN1	HMGB1
HNRNPA0	GLUD1	PABPC1	RBMS1	HNRNPC
HNRNPA1	GRSF1	RBM3	SEPT2	HNRNPF
HNRNPA2B1	HDGF	RBMX	SF1	HNRNPH1
HNRNPA3	HDGFRP3	SFPQ	SND1	HNRNPH2
HNRNPAB	HMGA1	SRP9	SSBP1	HNRNPH3
HNRNPD	HMGB1	SUB1	STRAP	HNRNPUL1
HNRNPR	HNRNPA0	SYNCRIP	SYNE1	HSPA1L
HNRNPU	HNRNPA1	TPM3	TIAL1	HSPA5
HNRPDL	HNRNPA2B1	TPM4	XRN2	HSPA8
ILF2	HNRNPA3	YBX1		KCTD12
ILF3	HNRNPAB			MARCKS
KHSRP	HNRNPC			MSN
LRPPRC	HNRNPD			NACA
ME2	HNRNPF			NARS
MYH9	HNRNPH1			NPM1
MYL6	HNRNPH2			NUDT21
NCL	HNRNPH3			PA2G4
NONO	HNRNPR			PPIB
PABPC1	HNRNPU			PSIP1
PABPC4	HNRNPUL1			PURA
PABPN1	HNRPDL			PURB
RBM3	HSPA1L			RPL22
RBMS1	HSPA5			RPL26
RBMX	HSPA8			RPLP2
SEPT2	ILF2			RPS12
SF1	ILF3			SARS
SFPQ	KCTD12			SEPT2
SND1	MARCKS			SERBP1
SRP9	MSN			SFRS1
SSBP1	MYH9			SFRS2
STRAP	MYL6			SFRS3
SUB1	NACA			SFRS5
SYNCRIP	NARS			SFRS6
SYNE1	NCL			SFRS7
TIAL1	NPM1			SFRS9
TPM3	NUDT21			SLC1A3
TPM4	PA2G4			SRP14
XRN2	PABPC1			SRPK2
YBX1	PPIB			SSB
	PSIP1			SYT1
	PURA			TAF15
	PURB			ALYREF
	RBM3			TPM1
	RBMX			TPM2
	RPL22			TRMT112
	RPL26			TUBA1B
	RPLP2			TUBB
	RPS12			U2AF2
	SARS			XRCC5
	SEPT2			XRCC6
	SERBP1			YWHAE
	SFPQ			YWHAG
	SFRS1			YWHAH
	SFRS2
	SFRS3
	SFRS5
	SFRS6
	SFRS7
	SFRS9
	SLC1A3
	SRP14
	SRP9
	SRPK2
	SSB
	SUB1
	SYNCRIP
	SYT1
	TAF15
	ALYREF
	TPM1
	TPM2
	TPM3
	TPM4
	TRMT112
	TUBA1B
	TUBB
	U2AF2
	XRCC5
	XRCC6
	YBX1
	YWHAE
	YWHAG
	YWHAH

## Sheet: GC Fraction Comparisons
GC TOTAL	GC NUCLEAR	GC CEREBELLUM			Shared in all	8
ACTB	CIRBP	APEX1			Total + Nuclear	18
ACTC1	EWSR1	CALM1			Total + Nuclear (Not Cerebellum)	10
APEX1	FUS	EEF1A2			Total + Cerebellum	18
ATP5B	GRSF1	EEF1B2			Total + Cerebellum (Not Nuclear)	10
CALD1	HMGA1	EEF1D			Nuclear + Cerebellum	12
CPSF6	HNRNPA0	EEF1G			Nuclear + Cerebellum (Not Total)	4
CSDA	HNRNPA1	EPB41L3
DNAJC9	HNRNPA2B1	EWSR1			Total only	41
EEF1A1	HNRNPA3	FUS			Nuclear only	31
EEF1B2	HNRNPAB	HDGF			Cerebellum only	9
EEF1D	HNRNPC	HDGFRP3
EEF1G	HNRNPD	HMGB1
EIF4H	HNRNPF	HNRNPC
EWSR1	HNRNPH1	HNRNPH1
EZR	HNRNPH2	HNRNPR
FUS	HNRNPH3	ILF2
GLUD1	HNRNPR	ILF3
GRSF1	HNRNPU	KCTD12
HNRNPA1	HNRPDL	MARCKS
HNRNPA2B1	ILF2	MSN
HNRNPF	ILF3	NARS
HNRNPH1	NCL	NCL
HNRNPH2	RBM3	PSIP1
HNRNPH3	SFPQ	PURA
HNRNPU	SFRS1	PURB
HNRNPUL1	SFRS2	RBMX
HSPA1L	SFRS9	SARS
HSPA5	SRP9	SFRS1
HSPA8	SUB1	SFRS2
MSN	SYNCRIP	SFRS3
MYH9	U2AF2	SFRS6
MYL6		SFRS7
NACA		SLC1A3
NCL		SRP14
NPM1		SRPK2
NUDT21		SSB
PA2G4		SUB1
PABPC1		SYNCRIP
PPIB		SYT1
PURB		XRCC6
RBM3		YWHAE
RPL22		YWHAG
RPL26		YWHAH
RPLP2
RPS12
SEPT2
SERBP1
SFRS1
SFRS2
SFRS5
SFRS6
SRP14
SRP9
SSB
SUB1
SYNCRIP
TAF15
ALYREF
TPM1
TPM2
TPM3
TPM4
TRMT112
TUBA1B
TUBB
U2AF2
XRCC5
XRCC6
YBX1
